# Supplementary material for: Naturally Occurring N-Terminal Fragments of Bovine Milk Osteopontin Are Transported across Models of the Intestinal Barrier
Source: Biomedicines. 2023 Mar 14;11(3):893. doi: 10.3390/biomedicines11030893 (PMC10045268; doi:10.3390/biomedicines11030893)
Supplement: Supplementary file 1 [file biomedicines-11-00893-s001.zip]

Archive with 1 entries (1 files):
- biomedicines-2210050 supplementary .pdf
